# Supplementary material for: Scalable modular design of solid oxide fuel cell systems for enhanced large-scale power generation
Source: Nat Commun. 2026 Feb 6;17:2421. doi: 10.1038/s41467-026-69110-y (PMC12988180; doi:10.1038/s41467-026-69110-y)
Supplement: Supplementary file 3 — Source data [file 41467_2026_69110_MOESM3_ESM.xlsx]

## Sheet: Figure 5
Figure 5				System module size, kW
				10	20	50	100	200	500	1000	2000	5000	10000	20000	50000	100000	200000	500000	1000000
	LCOE, $/kWh	A: Standard design	95%-CI (upper)	0.2018	0.1871	0.177	0.1732	0.1694	0.166	0.1641	0.1631	0.1617	0.1613	0.1611	0.1611	0.161	0.1613	0.163	0.1639
			baseline	0.1943	0.1836	0.1746	0.1702	0.1671	0.1645	0.1631	0.162	0.1611	0.1606	0.1604	0.1604	0.1605	0.1607	0.1614	0.1624
			95%-CI (lower)	0.1786	0.1725	0.1675	0.165	0.163	0.1612	0.1606	0.1596	0.1594	0.1591	0.1591	0.1589	0.159	0.1591	0.1593	0.1597
		B: Hybrid design	95%-CI (upper)	0.2335	0.2076	0.1891	0.1771	0.1723	0.1655	0.1626	0.1604	0.1585	0.1575	0.1569	0.1563	0.1565	0.1562	0.1557	0.1559
			baseline	0.2286	0.2023	0.1829	0.1742	0.1684	0.1635	0.161	0.1592	0.1576	0.1567	0.1561	0.1557	0.1555	0.1554	0.1553	0.1554
			95%-CI (lower)	0.1904	0.1762	0.1669	0.1629	0.1603	0.1577	0.1563	0.156	0.1553	0.1548	0.1543	0.1544	0.1541	0.1541	0.1542	0.1539
		C: Constrained design	baseline	0.251	0.2182	0.1943	0.1836	0.1764	0.1702	0.1671	0.165	0.1631	0.162	0.1613	0.1606	0.1604	0.1603	0.1605	0.1607
		D: Prime design	baseline	0.1776	0.1724	0.1679	0.1656	0.164	0.1625	0.1617	0.1611	0.1606	0.1603	0.1602	0.1603	0.1604	0.1607	0.1614	0.1624

## Sheet: Figure 6a)
Figure 6a)				System size, kW
				10	50	100	500	1000	1000000
	Normalized CAPEX, $/kW	C: Constrained design	Stack	1772.15	916.072	689.462	356.402	268.238	15.7961
			Reformer	1033.96	221.359	128.575	48.1822	35.617	84.5174
			Power & Control	1745.69	807.898	603.686	337.102	273.113	125.162
			Others	934.335	264.636	172.475	83.4019	68.4384	62.9601
			Heat Exchangers	48.4	38.848	35.348	28.3816	25.8216	10.0667
			Desulfurizer	72.4244	31.4745	24.3806	17.1309	16.3194	16.3271
			Burner	113.8	61.489	47.1695	25.4866	19.5511	1.39221
			Blower	149.9	41.636	26.7355	12.3037	9.8196	8.36717
			Total	5870.66	2383.41	1727.83	908.39	716.918	324.588
		B: Hybrid design	Stack	1772.15	916.072	689.462	356.402	268.238	15.7961
			Reformer	1731.28	425.674	253.813	93.2329	66.0145	50.4224
			Power & Control	807.898	426.338	337.102	214.645	184.015	125.162
			Others	264.636	108.935	83.4019	65.1722	65.1722	62.9568
			Heat Exchangers	34.25	27.502	25.021	20.0906	18.2786	7.12597
			Desulfurizer	29.8057	17.7721	15.7744	14.8253	14.8253	14.8646
			Burner	41.011	22.159	16.9985	9.18466	7.04567	0.501713
			Blower	101.66	27.0296	17.4823	8.54342	7.09339	6.71032
			Total	4782.69	1971.48	1439.05	782.096	630.683	283.539
		A: Standard design	Stack	916.072	473.542	356.402	184.234	138.659	8.16542
			Reformer	221.359	70.087	48.1822	26.703	23.3627	198.272
			Power & Control	807.898	426.338	337.102	214.645	184.015	125.162
			Others	264.636	108.935	83.4019	65.1722	65.1722	62.9568
			Heat Exchangers	38.848	31.1952	28.3816	22.7888	20.7334	8.08296
			Desulfurizer	31.4745	19.1384	17.1309	16.2808	16.2808	16.3272
			Burner	61.489	33.224	25.4866	13.7709	10.5639	0.75224
			Blower	41.636	16.4592	12.3037	9.26	8.67177	8.36717
			Total	2383.41	1178.92	908.39	552.854	467.46	428.085
		D: Prime design	Stack	916.072	473.542	356.402	184.234	138.659	8.16542
			Reformer	221.359	70.087	48.1822	26.703	23.3627	198.272
			Power & Control	125.162	125.162	125.162	125.162	125.162	125.162
			Others	62.9568	62.9568	62.9568	62.9568	62.9568	62.9568
			Heat Exchangers	8.08296	8.08296	8.08296	8.08296	8.08296	8.08296
			Desulfurizer	16.3272	16.3272	16.3272	16.3272	16.3272	16.3272
			Burner	0.75224	0.75224	0.75224	0.75224	0.75224	0.75224
			Blower	8.36717	8.36717	8.36717	8.36717	8.36717	8.36717
			Total	1359.08	765.277	626.232	432.585	383.67	428.085

## Sheet: Figure 6b)
Figure 6b)			System module size, kW
			10	20	25	50	100	125	200	250	500	1000	1250	2000	2500	5000	10000	20000	25000	50000	100000	125000	200000	250000	500000	1000000
	Reformer normalized CAPEX, k$/kW	10 MW Plant	0.30368	0.210149	0.189567	0.144393	0.118263	0.112628	0.104153	0.101536	0.0984268	0.102596	0.105594	0.114992	0.12115	0.149462	0.198272
		100 MW Plant	0.22418	0.142128	0.124645	0.0869818	0.065269	0.0604312	0.0526629	0.0499123	0.0443278	0.0423317	0.0423576	0.0434688	0.0445236	0.0503236	0.0611609	0.0845174	0.0964532	0.134961	0.198272
		1 GW Plant	0.221359	0.128575	0.109624	0.070087	0.0481822	0.043371	0.035617	0.0328185	0.026703	0.0233627	0.0227273	0.021979	0.0218867	0.0226638	0.0252354	0.0319488	0.0354473	0.0454411	0.0611609	0.0679859	0.0845174	0.0943201	0.134961	0.198272

## Sheet: Figure 6c)
Figure 6c)			System module size, kW
			10	20	25	50	100	125	200	250	500	1000	1250	2000	2500	5000	10000	20000	25000	50000	100000	125000	200000	250000	500000	1000000
	Stack normalized CAPEX, k$/kW	10 MW Plant	1.51563	1.14071	1.04098	0.78347	0.589662	0.53811	0.443797	0.404997	0.304812	0.22941	0.209354	0.172661	0.157566	0.118588	0.089253
		100 MW Plant	1.17832	0.886834	0.809301	0.609103	0.458428	0.41835	0.345026	0.314862	0.236974	0.178353	0.16276	0.134234	0.122498	0.0921956	0.069389	0.0522242	0.0476584	0.0358691	0.0269961
		1 GW Plant	0.916072	0.689462	0.629185	0.473542	0.356402	0.325243	0.268238	0.244787	0.184234	0.138659	0.126537	0.104359	0.0952353	0.0716768	0.053946	0.0406013	0.0370516	0.0278861	0.0209879	0.019153	0.0157961	0.0144151	0.0108492	0.00816542

## Sheet: Figure 6d)
		LCOE, $/kWh
Figure 6d)
		upper whisker	3rd quartile	median	1st quartile	lower whisker
	CAPEX stack	0.191	0.185	0.183	0.181	0.175
	CAPEX reformer	0.187	0.184	0.183	0.182	0.179
	CAPEX BoP	0.1855	0.184	0.183	0.183	0.1815
	Lifetime stack	0.1835	0.179	0.177	0.176	0.1715
	Lifetime reformer	0.1825	0.181	0.18	0.18	0.1785
	Lifetime BoP	0.1845	0.183	0.183	0.182	0.1805
	Discount rate	0.183	0.183	0.183	0.183	0.183
	Fuel price	0.224	0.194	0.183	0.174	0.144

## Sheet: Figure 6e)
Figure 6e)				System module size, kW
		Fuel Price, cents/kWh	KPIs	10	20	50	100	200	500	1000	2000	5000	10000	20000	50000	100000
	LCOE, $/kWh	25	95%-CI (upper)	0.4659	0.435	0.4139	0.4045	0.3972	0.3909	0.3888	0.387	0.3845	0.384	0.383	0.3825	0.3822
			baseline	0.4548	0.4284	0.409	0.4003	0.3945	0.3896	0.3872	0.3854	0.3837	0.3829	0.3823	0.3819	0.3816
			95%-CI (lower)	0.418	0.4032	0.3932	0.3894	0.3863	0.384	0.3832	0.3821	0.3815	0.381	0.3806	0.3804	0.3803
		20	95%-CI (upper)	0.3894	0.3646	0.3388	0.3291	0.3224	0.3162	0.3137	0.311	0.3093	0.3083	0.3075	0.3069	0.307
			baseline	0.3794	0.353	0.3336	0.3249	0.3191	0.3142	0.3118	0.31	0.3083	0.3075	0.3069	0.3065	0.3063
			95%-CI (lower)	0.3439	0.3286	0.3178	0.3139	0.3111	0.3087	0.3076	0.3069	0.306	0.3056	0.3053	0.305	0.3051
		15	95%-CI (upper)	0.3111	0.29	0.2647	0.2519	0.2474	0.2417	0.2379	0.2357	0.2341	0.2328	0.2323	0.2316	0.2316
			baseline	0.304	0.2776	0.2582	0.2496	0.2438	0.2389	0.2364	0.2346	0.233	0.2321	0.2315	0.2311	0.2309
			95%-CI (lower)	0.2671	0.2535	0.2429	0.2378	0.2354	0.2334	0.2316	0.2316	0.2306	0.2301	0.2299	0.2298	0.2297
		10	95%-CI (upper)	0.2354	0.2099	0.1874	0.1781	0.1717	0.1656	0.1627	0.1608	0.1586	0.1576	0.1568	0.1563	0.156
			baseline	0.2286	0.2023	0.1829	0.1742	0.1684	0.1635	0.161	0.1592	0.1576	0.1567	0.1561	0.1557	0.1555
			95%-CI (lower)	0.1874	0.1788	0.1674	0.1628	0.1606	0.1579	0.1571	0.1559	0.155	0.1547	0.1546	0.1545	0.1544
		5	95%-CI (upper)	0.1599	0.133	0.1143	0.1036	0.097	0.0912	0.0871	0.0856	0.0831	0.0821	0.0813	0.0809	0.0806
			baseline	0.1532	0.1269	0.1075	0.0988	0.093	0.0881	0.0856	0.0838	0.0822	0.0814	0.0808	0.0804	0.0801
			95%-CI (lower)	0.1161	0.1008	0.0924	0.0876	0.0844	0.0828	0.0815	0.0807	0.0798	0.0795	0.0792	0.0789	0.0788
		0	95%-CI (upper)	0.0878	0.0572	0.0368	0.0279	0.0199	0.0145	0.0127	0.0099	0.0084	0.0071	0.0062	0.0056	0.0054
			baseline	0.0779	0.0515	0.0321	0.0234	0.0176	0.0127	0.0103	0.0085	0.0068	0.006	0.0054	0.005	0.0047
			95%-CI (lower)	0.0398	0.0266	0.0173	0.0127	0.01	0.0068	0.0059	0.0054	0.0045	0.0041	0.0035	0.0035	0.0035
				Fuel Price, cents/kWh
				25	20	15	10	5	0
			Trade-off sizes, kW	59	86	146	317	1298	50000

## Sheet: Figure SI A2.1-4
Figure A2.1-4
			Equipment	System Scale, kW	Production Volume, units/yr	Real cost, $	Predicted cost, $
			stack	1	1000	2047.76	1740.83
			stack	1	10000	1359.87	1353.39
			stack	1	50000	1183.04	1135.02
			stack	5	1000	3762.22	3773.42
			stack	5	10000	2514.24	2933.62
			stack	5	50000	2315.64	2460.28
			stack	10	1000	4878.69	5265.43
			stack	10	10000	3429.14	4093.57
			stack	10	50000	3189.87	3433.07
			stack	25	1000	8358.4	8179.28
			stack	25	10000	6555.23	6358.92
			stack	25	50000	6301.76	5332.9
			stack	30	1000	9122.57	8928.44
			stack	30	10000	6866.81	6941.35
			stack	30	50000	6474.81	5821.36
			reformer	1	100	1312	1481.27
			reformer	1	1000	816	817.509
			reformer	1	10000	544	603.494
			reformer	1	50000	490	580.15
			reformer	5	100	1388	1677.84
			reformer	5	1000	904	925.992
			reformer	5	10000	571	683.577
			reformer	5	50000	530	657.135
			reformer	10	100	2241	1911.61
			reformer	10	1000	1065	1055.01
			reformer	10	10000	979	778.818
			reformer	10	50000	934	748.693
			reformer	25	100	2877	2438.33
			reformer	25	1000	1802	1345.71
			reformer	25	10000	1271	993.415
			reformer	25	50000	1206	954.988
			reformer	120	100	4070	4461.33
			reformer	120	1000	1798	2462.2
			reformer	120	10000	1613	1817.62
			reformer	120	50000	1501	1747.31
			reformer	300	100	7860	7084.25
			reformer	300	1000	3748	3909.77
			reformer	300	10000	2964	2886.23
			reformer	300	50000	2883	2774.59
			burner	5	100	467	463.922
			burner	5	1000	421	431.199
			burner	5	10000	384	400.785
			burner	5	50000	373	380.809
			burner	120	100	3583	3301.72
			burner	120	1000	3350	3068.84
			burner	120	10000	3133	2852.38
			burner	120	50000	2989	2710.21
			burner	300	100	5374	5813.97
			burner	300	1000	5025	5403.89
			burner	300	10000	4699	5022.73
			burner	300	50000	4484	4772.39
			blower	1	100	307	345.02
			blower	1	1000	276	316.395
			blower	1	10000	248	290.144
			blower	1	50000	241	273.1
			blower	5	100	418	411.602
			blower	5	1000	376	377.452
			blower	5	10000	339	346.136
			blower	5	50000	329	325.803
			blower	10	100	617	495.108
			blower	10	1000	555	454.03
			blower	10	10000	500	416.361
			blower	10	50000	485	391.902
			blower	25	100	672	698.838
			blower	25	1000	605	640.858
			blower	25	10000	545	587.688
			blower	25	50000	528	553.165
			blower	300	100	3049	3164.68
			blower	300	1000	2818	2902.12
			blower	300	10000	2586	2661.34
			blower	300	50000	2586	2505
			desulfurizer	1	1000	99	86.5904
			desulfurizer	1	10000	68	71.2488
			desulfurizer	1	50000	61	62.1699
			desulfurizer	5	1000	162	162.83
			desulfurizer	5	10000	122	133.981
			desulfurizer	5	50000	111	116.908
			desulfurizer	10	1000	235	237.019
			desulfurizer	10	10000	186	195.025
			desulfurizer	10	50000	167	170.174
			desulfurizer	25	1000	448	428.384
			desulfurizer	25	10000	373	352.485
			desulfurizer	25	50000	335	307.57
			desulfurizer	120	1000	1457	1519.18
			desulfurizer	120	10000	1269	1250.02
			desulfurizer	120	50000	1142	1090.73
			desulfurizer	300	1000	3424	3688.49
			desulfurizer	300	10000	3027	3034.98
			desulfurizer	300	50000	2724	2648.25
			PC	1	100	3741	3711.55
			PC	1	1000	3322	3221.68
			PC	1	10000	3032	2796.46
			PC	1	50000	2888	2533.03
			PC	5	100	6542	8116.36
			PC	5	1000	5742	7045.12
			PC	5	10000	5220	6115.26
			PC	5	50000	4956	5539.2
			PC	10	100	10976	11837.8
			PC	10	1000	9506	10275.4
			PC	10	10000	8707	8919.17
			PC	10	50000	8263	8078.98
			PC	25	100	25058	20238.4
			PC	25	1000	20816	17567.2
			PC	25	10000	19185	15248.6
			PC	25	50000	18094	13812.2
			PC	120	100	55974	55948.1
			PC	120	1000	46438	48563.8
			PC	120	10000	38255	42154
			PC	120	50000	32671	38183.1
			PC	300	100	120948	107350
			PC	300	1000	97861	93181.5
			PC	300	10000	78086	80882.8
			PC	300	50000	64675	73263.6
			other	1	100	2685	2404.39
			other	1	1000	2334	2162.05
			other	1	10000	2093	1944.13
			other	1	50000	2010	1804.98
			other	5	100	2999	2898.62
			other	5	1000	2637	2606.46
			other	5	10000	2385	2343.75
			other	5	50000	2294	2176.01
			other	10	100	3325	3525.18
			other	10	1000	2861	3169.86
			other	10	10000	2605	2850.36
			other	10	50000	2514	2646.36
			other	25	100	4669	5078.69
			other	25	1000	4043	4566.79
			other	25	10000	3634	4106.49
			other	25	50000	3405	3812.59
			other	120	100	13402	12571.3
			other	120	1000	12154	11304.2
			other	120	10000	10958	10164.8
			other	120	50000	9970	9437.34
			other	300	100	24771	25158.2
			other	300	1000	22590	22622.5
			other	300	10000	20543	20342.3
			other	300	50000	18885	18886.4
			HEX	1	100	157	128.883
			HEX	1	1000	68.9	75.4407
			HEX	1	10000	59.8	56.7767
			HEX	1	50000	53.79	54.0387
			HEX	5	100	263.91	267.82
			HEX	5	1000	141.15	156.766
			HEX	5	10000	128.36	117.982
			HEX	5	50000	105.3	112.293
			HEX	10	100	440.97	483.078
			HEX	10	1000	262.04	282.766
			HEX	10	10000	212.76	212.809
			HEX	10	50000	188.72	202.547
			HEX	25	100	1029.45	1060.15
			HEX	25	1000	668.62	620.549
			HEX	25	10000	518.02	467.026
			HEX	25	50000	460.39	444.503

## Sheet: Figure SI B3.1
Figure 6e)				System module size, kW
		Fuel Price, cents/kWh	KPIs	10	20	50	100	200	500	1000	2000	5000	10000	20000	50000	100000
	LCOE, $/kWh	25	95%-CI (upper)	0.4659	0.435	0.4139	0.4045	0.3972	0.3909	0.3888	0.387	0.3845	0.384	0.383	0.3825	0.3822
			baseline	0.4548	0.4284	0.409	0.4003	0.3945	0.3896	0.3872	0.3854	0.3837	0.3829	0.3823	0.3819	0.3816
			95%-CI (lower)	0.418	0.4032	0.3932	0.3894	0.3863	0.384	0.3832	0.3821	0.3815	0.381	0.3806	0.3804	0.3803
		20	95%-CI (upper)	0.3894	0.3646	0.3388	0.3291	0.3224	0.3162	0.3137	0.311	0.3093	0.3083	0.3075	0.3069	0.307
			baseline	0.3794	0.353	0.3336	0.3249	0.3191	0.3142	0.3118	0.31	0.3083	0.3075	0.3069	0.3065	0.3063
			95%-CI (lower)	0.3439	0.3286	0.3178	0.3139	0.3111	0.3087	0.3076	0.3069	0.306	0.3056	0.3053	0.305	0.3051
		15	95%-CI (upper)	0.3111	0.29	0.2647	0.2519	0.2474	0.2417	0.2379	0.2357	0.2341	0.2328	0.2323	0.2316	0.2316
			baseline	0.304	0.2776	0.2582	0.2496	0.2438	0.2389	0.2364	0.2346	0.233	0.2321	0.2315	0.2311	0.2309
			95%-CI (lower)	0.2671	0.2535	0.2429	0.2378	0.2354	0.2334	0.2316	0.2316	0.2306	0.2301	0.2299	0.2298	0.2297
		10	95%-CI (upper)	0.2354	0.2099	0.1874	0.1781	0.1717	0.1656	0.1627	0.1608	0.1586	0.1576	0.1568	0.1563	0.156
			baseline	0.2286	0.2023	0.1829	0.1742	0.1684	0.1635	0.161	0.1592	0.1576	0.1567	0.1561	0.1557	0.1555
			95%-CI (lower)	0.1874	0.1788	0.1674	0.1628	0.1606	0.1579	0.1571	0.1559	0.155	0.1547	0.1546	0.1545	0.1544
		5	95%-CI (upper)	0.1599	0.133	0.1143	0.1036	0.097	0.0912	0.0871	0.0856	0.0831	0.0821	0.0813	0.0809	0.0806
			baseline	0.1532	0.1269	0.1075	0.0988	0.093	0.0881	0.0856	0.0838	0.0822	0.0814	0.0808	0.0804	0.0801
			95%-CI (lower)	0.1161	0.1008	0.0924	0.0876	0.0844	0.0828	0.0815	0.0807	0.0798	0.0795	0.0792	0.0789	0.0788
		0	95%-CI (upper)	0.0878	0.0572	0.0368	0.0279	0.0199	0.0145	0.0127	0.0099	0.0084	0.0071	0.0062	0.0056	0.0054
			baseline	0.0779	0.0515	0.0321	0.0234	0.0176	0.0127	0.0103	0.0085	0.0068	0.006	0.0054	0.005	0.0047
			95%-CI (lower)	0.0398	0.0266	0.0173	0.0127	0.01	0.0068	0.0059	0.0054	0.0045	0.0041	0.0035	0.0035	0.0035
		Low TRL limitations	50 kW	0.0773	0.051	0.0317	0.025	0.0206	0.0187	0.0186	0.0186	0.0185	0.0185	0.0185	0.0185	0.0185
			100 kW	0.07733	0.05101	0.03167	0.02304	0.01862	0.01484	0.01436	0.01435	0.01433	0.01429	0.0143	0.01433	0.01432
			500 kW	0.07738	0.05106	0.03171	0.02308	0.01731	0.01235	0.01047	0.00914	0.00864	0.00867	0.0087	0.00872	0.00877
				Fuel Price, cents/kWh
				25	20	15	10	5	0
			Trade-off sizes, kW	59	86	146	317	1298	50000
